# Supplementary material for: YAP1 induces bladder cancer progression and promotes immune evasion through IL-6/STAT3 pathway and CXCL deregulation
Source: J Clin Invest. 2024 Nov 21;135(2):e171164. doi: 10.1172/JCI171164 (PMC11735109; doi:10.1172/JCI171164)
Supplement: Supporting data values [file jci-135-171164-s014.xlsx]

## Sheet: Fig.1
Fig. 1C	Time (hr)	YAP1_Sh-Ct			YAP1_Sh-74			YAP1_Sh-77
		Mean	SD	N	Mean	SD	N	Mean	SD	N
	24	100	0	6	65.6724	4.51689	6	62.7858	5.64628	6
	48	150.06	4.2724	6	92.4641	2.88316	6	87.8086	5.09954	6
	72	265.374	8.06814	6	172.182	5.83683	6	156.948	13.7211	6
	96	607.617	9.44829	6	441.653	18.7768	6	431.658	12.2674	6
Fig. 1E			YAP1Sh-ct			YAP1 Sh-Y74			YAP1 Sh-Y77
			Mean	SD	N	Mean	SD	N	Mean	SD	N
	SOX2		1	0	3	0.517994	0.272106	3	0.391983	0.145197	3
	ALDH2		1	0	3	0.491551	0.301987	3	0.443123	0.105701	3
	FOXA2		1	0	3	0.374473	0.27959	3	0.342201	0.100257	3
	NOTCH1		1	0	3	0.401547	0.24288	3	0.475112	0.111593	3
	GJB1		1	0	3	0.36709	0.197494	3	0.377547	0.181652	3
Fig. 1G			MB49 YAP1Sh-74			MB49 YAP1Sh-77				MB49_VP			UPPL1595_VP			BBN975_VP
			Mean	SD	N	Mean	SD	N		Mean	SD	N	Mean	SD	N	Mean	SD	N
	Amolt2		0.460745	0.364547	3	0.274073	0.263615	3		0.276818	0.359986	3	0.400552	0.29531	3	0.586288	0.314659	3
	Ankrd1		0.251813	0.18238	3	0.369379	0.283467	3		0.294492	0.224734	3	0.740452	0.467163	3	0.50121	0.187995	3
	Igfb1		0.125637	0.0631833	3	0.136246	0.0805538	3		0.0927353	0.0742364	3	0.594817	0.620623	3	0.606865	0.0862674	3
	F3		0.425169	0.3063	3	0.396259	0.246459	3		0.269768	0.169638	3	0.904089	0.595532	3	0.468211	0.120396	3
	FJX1		0.702688	0.549268	3	0.425057	0.662553	3		0.330951	0.218157	3	0.245879	0.4085	3	0.23581	0.283489	3
	NUAK1		0.682751	0.519661	3	0.261522	0.230034	3		0.479554	0.265728	3	0.481654	0.312586	3	0.445534	0.153986	3
	CCN1		0.418544	0.315094	3	0.291624	0.224182	3		0.0954278	0.0419721	3	0.404652	0.242307	3	0.456117	0.225475	3
	CCN2		0.647212	0.0868754	3	0.451811	0.0983266	3		0.466366	0.110434	3	0.492992	0.0831772	3	0.434416	0.038637	3
Fig. 1H		MB49-Con			MB49 VP-0.5 μM			MB49 VP-1 μM
		Mean	SD	N	Mean	SD	N	Mean	SD	N
	24	100	0	8	81.5003	8.66036	8	58.2649	16.0479	8
	48	190.634	5.37428	8	116.136	12.9444	8	68.5913	21.2354	8
	72	222.714	67.0325	8	144.225	31.9206	8	103.191	14.7323	8
	96	369.586	66.6873	8	217.475	43.5969	8	120.374	25.0255	8
Fig. 1J			MB49			MB49 VP			UPPL1595			UPPL1595 VP			BBN975			BBN975 VP
			Mean	SD	N	Mean	SD	N	Mean	SD	N	Mean	SD	N	Mean	SD	N	Mean	SD	N
	SOX2		1	0	3	0.672587	0.1653	3	1	0	3	0.540228	0.176272	3	1	0	3	0.581608	0.117146	3
	ALDH2		1	0	3	0.585317	0.165213	3	1	0	3	0.430104	0.0578952	3	1	0	3	0.499489	0.137738	3
	FOXA2		1	0	3	0.490092	0.109358	3	1	0	3	0.503111	0.12351	3	1	0	3	0.526874	0.104773	3
	NOTCH1		1	0	3	0.64704	0.153609	3	1	0	3	0.435179	0.10715	3	1	0	3	0.619492	0.149708	3
	GJB1		1	0	3	0.546922	0.121945	3	1	0	3	0.529206	0.201214	3	1	0	3	0.484942	0.0626909	3

## Sheet: Fig.2
Fig. 2A		MB49 YAP1-ShCt			MB49 YAP1-Sh74			MB49 YAP1-Sh77					MB49 YAP1-Shct	MB49 YAP1-Sh74	MB49 YAP1-Sh77
	Days	Mean	SD	N	Mean	SD	N	Mean	SD	N		Mean	3.738	0.9375	1.225
	7	29.5953	50.8799	8	4.11597	2.67676	8	3.10231	4.12127	8		Std. Deviation	0.3204	0.3462	0.3919
	10	142.951	141.356	8	11.3471	16.219	8	8.51783	7.20701	8		Number of values	8	8	8
	13	206.807	168.759	8	19.2489	9.28821	8	24.3958	23.5134	8
	16	350.138	184.02	8	27.6227	15.9974	8	29.0396	33.4347	8
	20	682.334	278.695	8	40.2518	26.1026	8	46.7406	32.624	8
	24	1297.34	339.1	8	88.1562	53.0602	8	100.636	59.7233	8
Fig. 2B		MB49 YAP1-Shct			MB49 YAP1-Sh74			MB49 YAP1-Sh77
	Days	Mean	SD	N	Mean	SD	N	Mean	SD	N			MB49 YAP1-Shct	MB49 YAP1-Sh74	MB49 YAP1-Sh77
	7	133.048	31.4072	4	9.19402	2.86694	4	11.8637	2.85084	4		Mean	4.267	2.167	2.5
	10	577.223	162.864	4	27.834	7.38879	4	36.5821	22.7513	4		Std. Deviation	0.6028	0.3512	0.2646
	13	1185.15	283.13	4	66.1526	31.2263	4	106.727	35.2232	4		Number of values	3	3	3
	16	2201.67	456.329	4	318.708	110.093	4	693.294	305.198	4
	20				892.27	163.908	4	1266.54	405.302	4
Fig. 2C		Control			VP treated				Control			VP treated
	Days	Mean	SD	N	Mean	SD	N		Mean	SD	N	Mean	SD	N
	7	153.364	18.044	5	158.013	42.767	5		4.5936	0.650607	5	0.83	0.215407	5
	10	345.043	111.73	5	315.949	21.2511	5
	14	693.561	228.049	5	289.491	73.5963	5
	17	930.968	211.687	5	208.701	55.1424	5
	21	1414.05	367.647	5	166.795	34.9353	5
	24	1867.26	0	1	116.703	27.2144	5
Fig. 2D	Days	Control			VP treated				Control			VP treated
		Mean	SD	N	Mean	SD	N		Mean	SD	N	Mean	SD	N
	7	143.595	35.5228	5	181.468	55.4873	5		3.8178	0.481832	5	0.506	0.225122	5
	10	236.706	60.4521	5	302.531	60.8495	5
	14	570.242	101.738	5	285.07	72.6077	5
	17	800.672	123.045	5	165.875	62.3578	5
	21	1136.74	201.515	5	125.533	40.7555	5
	24	1539.22	534.449	5	75.0157	58.4236	5
Fig. 2E	Days	Control			VP treated				Control			VP treated
		Mean	SD	N	Mean	SD	N		Mean	SD	N	Mean	SD	N
	7	127.091	18.8219	5	142.243	14.6171	5		3.8448	0.824456	5	0.742	0.169765	5
	10	322.281	63.7077	5	258.162	50.7672	5
	14	609.951	127.62	5	222.82	61.646	5
	17	1189.15	250.437	5	192.245	50.5562	5
	21	1481.42	225.848	5	149.166	30.6553	5
	24	1934.56	283.701	5	134.272	17.2003	5
Fig. 2G	MB49			MB49 VP			UPPL1595			UPPL1595 VP			BBN975			BBN975 VP
	Mean	SD	N	Mean	SD	N	Mean	SD	N	Mean	SD	N	Mean	SD	N	Mean	SD	N
CCN1	1	0	3	0.0806187	0.0560595	3	1	0	3	0.075204	0.0301022	3	1	0	3	0.158651	0.100327	3
CCN2	1	0	3	0.214579	0.0660125	3	1	0	3	0.0314123	0.0330467	3	1	0	3	0.0613043	0.0425677	3

## Sheet: Fig.3
Fig. 3C
	Stat1	0.883256	1.13217	1.02028	0.957192	0.920567	0.785895
	Il24	1.82278	0.548611	2.84201	3.64873	2.42361	7.37658
	Ptgs2	0.824382	1.21303	0.0696504	0.0636445	0.10652	0.0934975
	Stat6	1.03259	0.968442	1.58137	1.55882	1.57693	1.68965
	Stat2	0.951245	1.05125	0.542587	0.411017	0.48899	0.400559
	Il23a	1.03308	0.967979	0.00573608	0.00721193	0.017287	0.0065933
	Ccl7	0.610769	1.63728	4.3398	2.98271	7.09825	4.57661
	Ccl8	1.14971	0.869781	2.14303	1.77044	2.51468	2.60171
	Stat5b	1.03716	0.964175	1.30862	1.18833	1.142	1.1742
	Stat5a	1.04877	0.953494	0.925818	0.789269	0.817932	0.774481
	Stat3	1.04184	0.959843	0.415613	0.438415	0.411312	0.428383
	Ccl25	0.99157	1.0085	1.53003	1.36789	1.5152	1.85471
	Cd274	0.976523	1.02404	0.187943	0.192708	0.170399	0.22028
	Il33	1.11923	0.893475	0.0343548	0	0.00629208	0.0285211
	Il18	1.1634	0.859551	0.510981	0.685086	0.891216	0.752822
	Il34	1.0199	0.980492	1.89054	1.70661	1.82352	1.93331
	Ptgs1	0.971812	1.02901	0.191795	0.172532	0.213516	0.215437
	Il15	1.02809	0.972681	1.12361	1.27433	1.23888	1.10349
	Ccl17	1.00635	0.993687	1.46545	1.39768	1.38643	1.36374
	Il7	0.285655	3.50072	1.31693	0.659777	2.16498	0.586606
	Ccl27a	1.50594	0.664036	0.694028	0.808241	0.367272	0.923534
	Il6	1.15885	0.862926	0.206958	0.332339	0.280675	0.407981
	Cxcl5	1.1296	0.885266	0.42704	0.603483	0.494728	0.740592
	Cxcl3	0.895714	1.11643	0.993523	0.944456	1.16521	1.11589
	Cxcl1	0.838684	1.19234	0.278773	0.248873	0.38948	0.367556
	Cxcl2	0.891817	1.12131	0.148356	0.141101	0.211362	0.202113
	Cxcl10	0.884447	1.13065	1.88024	1.38359	1.95149	1.38384
	Il11	0.342246	2.92188	0.631944	0.158051	1.21181	0.18063
	Nlrp4e	0.953174	1.04913	0.541451	0.567987	0.667969	0.652302
Fig. 3D
		DECR1	MB49 YAP1Sh-Ct			MB49 YAP1Sh-74			MB49 YAP1Sh-77
			Mean	SD	N	Mean	SD	N	Mean	SD	N
	DECR1		1	0	3	0.508099	0.0591419	3	0.478683	0.0543132	3
	CD47		1	0	3	0.464216	0.0099291	3	0.541754	0.205036	3
	PTGS1		1	0	3	0.482288	0.0718004	3	0.606624	0.126694	3
	WNT4		1	0	3	0.571305	0.117378	3	0.232248	0.0237158	3
	NLRP1		1	0	3	0.475273	0.211984	3	0.420327	0.176944	3
	CCL20		1	0	3	0.58023	0.0331252	3	0.481807	0.0203322	3
	COX2		1	0	3	0.44037	0.0638492	3	0.201919	0.0178141	3
	KRT80		1	0	3	1.99651	0.403439	3	1.72889	0.189933	3
	GLYR1		1	0	3	1.85073	0.593016	3	1.94306	0.681257	3
	PXMP2		1	0	3	1.91701	1.01917	3	2.30093	0.998708	3
	KRT 13		1	0	3	1.13714	0.290908	3	1.17712	0.222437	3
	KAT14		1	0	3	0.985812	0.198125	3	1.13001	0.183844	3
Fig. 3E
			MB49 YAP1 Sh-ct			MB49 YAP1 Sh-74			MB49 YAP1 Sh-77
			Mean	SD	N	Mean	SD	N	Mean	SD	N
	H-2K		1	0	3	1.76404	0.126659	3	1.84367	0.166809	3
	CD80		1	0	3	1.65402	0.0186324	3	1.69766	0.154978	3
	H2-Ab		1	0	3	1.64702	0.172623	2	1.49795	0.252901	3
Fig. 3F
			MB49 C			MB49 VP			UPPL1595 C			UPPL1595 VP			BBN 975 C			BBN 975 VP
			Mean	SD	N	Mean	SD	N	Mean	SD	N	Mean	SD	N	Mean	SD	N	Mean	SD	N
	H-2K		1	0	3	2.00074	0.298582	3	1	0	3	2.60609	0.262117	3	1	0	3	1.91079	0.465777	3
	CD80		1	0	3	1.5119	0.247334	3	1	0	3	2.06151	0.563629	3	1	0	3	2.14442	0.404791	3
	H2-Ab		1	0	3	1.68044	0.313708	3	1	0	3	1.66001	0.491611	3	1	0	3	2.3133	0.383631	3

## Sheet: Fig.4
Fig. 4E
		MDSCs			FOXP3+ Tregs cells			CD8+ T cells			CD4+ T cells			CD8+ T cells:MDSCs			CD8+ T cells:CD4+ T cells
		MB49 YAP1 Sh-Ct	MB49 YAP1 Sh-77		MB49 YAP1 Sh-Ct	MB49 YAP1 Sh-77		MB49 YAP1 Sh-Ct	MB49 YAP1 Sh-77		MB49 YAP1 Sh-Ct	MB49 YAP1 Sh-77		MB49 YAP1 Sh-Ct	MB49 YAP1 Sh-77		MB49 YAP1 Sh-Ct	MB49 YAP1 Sh-77
Mean		0.6382	0.1353		4.67e-05	2.198e-05		0.05647	0.081		0.07395	0.09724		0.08833	0.6175		0.7677	0.841
Std. Deviation		0.04097	0.03705		6.382e-06	1.317e-05		0.007593	0.009714		0.003503	0.007398		0.008237	0.1007		0.1335	0.1518
Number of values		5	5		5	5		5	5		5	5		5	5		5	5
Fig. 4F		INFγ/CD8+ T cells			CD107/CD8+ T cells
		MB49 YAP1 Sh-Ct	MB49 YAP1 Sh-77		MB49 YAP1 Sh-Ct	MB49 YAP1 Sh-77
Mean		41.4	82.86		60.08	90.07
Std. Deviation		2.365	3.344		4.901	6.283
Number of values		5	5		5	5
				01:01:00			01:05:00			01:10:00
Fig. 4G				Mean	SD	N	Mean	SD	N	Mean	SD	N
		YAP1_Sh-Ct		3.90752	2.45765	8	8.99349	0.448527	8	39.5543	8.34586	8
		YAP1_Sh-74		7.33074	3.24327	8	29.2238	1.67567	8	80.5473	11.5831	8
		YAP1_Sh-77		9.50659	2.13399	8	27.6071	1.58189	8	77.2724	9.57802	8

## Sheet: Fig.5
Fig. 5A
	Mean	SD	N	Mean	SD	N	Mean	SD	N
	899.333	159.475	3	409	128.421	3	355.667	26.1598	3
Fig. 5B
	Mean	SD	N	Mean	SD	N	Mean	SD	N
	393.333	39.2726	3	246.333	39.3234	3	217	13	3
Fig. 5D
			YAP1Sh-ct			YAP1Sh-74			YAP1Sh-77
			MEAN	SD	N	MEAN	SD	N	MEAN	SD	N
	iNOS		1	0	3	3.35751	2.69673	3	3.17029	1.56186	3
	MerTK		1	0	3	0.101557	0.0761195	3	0.197919	0.106243	3
	IL-10		1	0	3	0.132001	0.105125	3	0.199776	0.0942834	3
	STAT3		1	0	3	0.230568	0.184462	3	0.232606	0.130102	3
	CD163		1	0	3	0.571424	0.334952	3	0.576611	0.369318	3
	CD206		1	0	3	0.101542	0.0251458	3	0.18291	0.17331	3
	Arg-1		1	0	3	0.189381	0.297299	3	0.159877	0.219456	3
	CD86		1	0	3	1.72846	0.173099	3	1.81075	0.170076	3
	TNFα		1	0	3	1.96773	0.157204	3	1.77437	0.389563	3
	IL-1b		1	0	3	3.51463	0.162735	3	1.63019	0.00413047	3
Fig. 5E
		MB49 YAP1 sh-Ct			MB49 YAP1 sh-74			MB49 YAP1 sh-77
		MEAN	SD	N	MEAN	SD	N	MEAN	SD	N
	CD163+	9.67	2.68848	3	14.5333	3.06159	3	14.3667	3.03699	3
	IL-6+	0.375	0.105987	4	17.4	10.4951	4	15.625	6.14566	4
	iNOS+	0.0585	0.0292176	4	13.2175	9.55049	4	10.9425	3.14136	4
	MHCII+	9.9525	0.493111	4	13.9333	1.22202	3	12.65	1.20208	2
	PD-L1+	3.695	1.54783	4	91.95	2.70986	4	94.05	1.29743	4
	TGFb+	7.14	0.890169	3	9.5	1.19503	3	10.5333	2.31202	3
		TNFa				IL10
Fig. 5F		YAP1_Sh-Ct	YAP1_Sh-74	YAP1_Sh-77		YAP1_Sh-Ct	YAP1_Sh-74	YAP1_Sh-77
	Mean	104.8	330.8	252.1		146.5	87.04	83.48
	Std. Deviation	7.895	44.05	5.925		3.972	11.62	9.062
	Number of values	3	3	3		3	3	3
Fig. 5G		NO level
		YAP1_Sh-Ct	YAP1_Sh-74	YAP1_Sh-77
	Mean	10.44	30.15	25.17
	Std. Deviation	1.165	2.123	2.604
	Number of values	3	3	3
Fig. 5H			YAP1Sh-ct			YAP1Sh-74			YAP1Sh-77
			Mean	SD	N	Mean	SD	N	Mean	SD	N
	CXCL2		1	0	3	0.511712	0.106101	3	0.295024	0.111261	3
	CXCL3		1	0	3	0.56708	0.138242	3	0.476731	0.0925195	3
	CXCL5		1	0	3	0.662414	0.216134	3	0.565257	0.0747021	3
	CXCL10		1	0	3	0.541168	0.111876	3	0.576731	0.140001	3
Fig. 5I
		MB49 YAP1 Sh-Ct	MB49 YAP1 Sh-77				MB49 YAP1 Sh-Ct	MB49 YAP1 Sh-77			MB49 YAP1 Sh-Ct	MB49 YAP1 Sh-77
	Mean	21.05	2.886			Mean	37.77	8.616		Mean	47.51	18.48
	Std. Deviation	4.29	0.8693			Std. Deviation	4.972	2.59		Std. Deviation	10.45	2.397
	Number of values	5	5			Number of values	5	5		Number of values	5	5
Fig. 5J		Tumor			Blood			Spleen
		MB49 YAP1 Sh-Ct	MB49 YAP1 Sh-77		MB49 YAP1 Sh-Ct	MB49 YAP1 Sh-77		MB49 YAP1 Sh-Ct	MB49 YAP1 Sh-77
Mean		21.05	2.886		37.77	8.616		47.51	17.96
Std. Deviation		4.29	0.8693		4.972	2.59		10.45	2.413
Number of values		5	5		5	5		5	5
Fig. 5K
	BFTC905		YAP1Sh-Ct			YAP1Sh-C26			YAP1Sh-C29
			Mean	SD	N	Mean	SD	N	Mean	SD	N
	CXCL2		1	0	3	0.470079	0.081562	3	0.444452	0.051616	3
	CXCL3		1	0	3	0.070604	0.001586	3	0.334627	0.048965	3
	CXCL6		1	0	3	0.424804	0.091516	3	0.400067	0.089562	3
	YAP1		1	0	3	0.139585	0.041562	3	0.19316	0.048966	3
Fig. 5L
	T24		YAP1Sh-Ct			YAP1Sh-C3			YAP1Sh-C6
			Mean	SD	N	Mean	SD	N	Mean	SD	N
	CXCL2		1	0	3	0.318388	0.085162	3	0.176243	0.041562	3
	CXCL3		1	0	3	0.369379	0.041562	3	0.596365	0.081517	3
	CXCL6		1	0	3	0.125655	0.055162	3	0.037778	0.004852	3
	YAP1		1	0	3	0.068325	0.001895	3	0.05682	0.008516	3
Fig. 5M
	BFTC909		YAP1LV-Ct			YAP1LV-C6			YAP1LV-C19
			Mean	SD	N	Mean	SD	N	Mean	SD	N
	CXCL2		1	0	3	2.5549	0.458652	3	4.25124	0.898516	3
	CXCL3		1	0	3	1.93457	0.516562	3	4.30294	0.956162	3
	CXCL6		1	0	3	2.37024	0.418517	3	2.01723	0.518616	3
	YAP1		1	0	3	37.574	4.11562	3	16.6083	6.88617	3
Fig. 5N
	UMUC3		YAP1LV-Ct			YAP1LV-C6			YAP1LV-C19
			Mean	SD	N	Mean	SD	N	Mean	SD	N
	CXCL2		1	0	3	4.46208	0.985662	3	6.68904	1.85162	3
	CXCL3		1	0	3	6.44593	1.25851	3	7.50789	2.04816	3
	CXCL6		1	0	3	17.6087	2.65162	3	8.72281	1.81564	3
	YAP1		1	0	3	87.8397	5.98516	3	24.1546	4.16515	3

## Sheet: Fig.6
Fig. 6F			YAP1 Sh-ct			YAP1 Sh-74			YAP1 Sh-77
			MEAN	SD	N	MEAN	SD	N	MEAN	SD	N
	IL-6		1	0	3	0.315381	0.149664	3	0.364962	0.104668	3
			MB49-Con			MB49-Treated			UPPL1595 Con			UPPL1595 Treated			BBN975 Con			BBN975 Treated
			MEAN	SD	N	MEAN	SD	N	MEAN	SD	N	MEAN	SD	N	MEAN	SD	N	MEAN	SD	N
			1	0	3	0.0450213	0.00723995	3	1	0	3	0.113831	0.105619	3	1	0	3	0.0346176	0.0122172	3
Fig. 6G			YAP1 Sh-ct			YAP1 Sh-74			YAP1 Sh-77
			MEAN	SD	N	MEAN	SD	N	MEAN	SD	N
			136.79	13.4953	3	48.9691	13.4732	3	42.5123	6.76477	3
			MB49-Con			MB49-Treated			UPPL1595 Con			UPPL1595 Treated			BBN975 Con			BBN975 Treated
			MEAN	SD	N	MEAN	SD	N	MEAN	SD	N	MEAN	SD	N	MEAN	SD	N	MEAN	SD	N
			174.778	13.9312	3	77.5679	18.8458	3	182.852	34.7652	3	64.8642	17.9432	3	199.63	23.9124	3	87.5617	22.8852	3
Fig. 6I			YAP1 Sh-ct			YAP1 Sh-74			YAP1 Sh-77
			MEAN	SD	N	MEAN	SD	N	MEAN	SD	N
			0.6439	0.1346	3	0.2651	0.04503	3	0.2606	0.04143	3
			MB49-Con			MB49-Treated			UPPL1595 Con			UPPL1595 Treated			BBN975 Con			BBN975 Treated
			MEAN	SD	N	MEAN	SD	N	MEAN	SD	N	MEAN	SD	N	MEAN	SD	N	MEAN	SD	N
			0.4507	0.05609	3	0.2439	0.01442	3	0.5191	0.009768	3	0.3672	0.049	3	0.4582	0.03666	3	0.2714	0.06011	3
Fig. 6J				BFTC905		BFTC909
				Sh-Ct	YAP1-sh	OE-Ct	YAP1 OE
			Number of values	3	3	3	3
			Mean	0.6712	0.3762	0.2878	0.5573
			Std. Deviation	0.1478	0.05345	0.08053	0.1333
				BFTC905		T24
				WT	VP	WT	VP
			Number of values	4	4	4	4
			Mean	0.7097	0.3688	0.5921	0.4821
			Std. Deviation	0.045	0.05541	0.05423	0.05735

## Sheet: Fig.7
Fig. 7A	Days	Control			VP			S3I-201			VP+S3I-201					Control			VP			S3I-201			VP+S3I-201
		MEAN	SD	N	MEAN	SD	N	MEAN	SD	N	MEAN	SD	N			MEAN	SD	N	MEAN	SD	N	MEAN	SD	N	MEAN	SD	N
	7	142.115	39.4156	5	158.013	42.767	5	119.708	20.6138	5	100.717	32.7335	5			4.5396	0.815124	5	0.83	0.215407	5	0.616	0.124419	5	0.53	0.13	5
	10	340.977	80.4578	5	315.949	21.2511	5	285.949	78.3874	5	116.753	47.2086	5
	14	608.738	97.0257	5	289.491	73.5963	5	203.223	54.7743	5	159.594	97.8908	5
	17	882.999	252.923	5	208.701	55.1424	5	139.265	49.0866	5	158.48	77.0599	5
	21	1412.11	326.544	5	166.795	34.9353	5	119.418	24.5165	5	122.509	59.6952	5
	24	1826.84	244.069	3	116.703	27.2144	5	92.2087	41.3526	5	79.412	34.1693	5
Fig. 7B		Control			VP			S3I-201			VP + S3I-201
		MEAN	SD	N	MEAN	SD	N	MEAN	SD	N	MEAN	SD	N
	SOX2	1	0	3	0.203121	0.325111	3	0.261961	0.368863	3	0.068067	0.0737979	3
	ALDH2	1	0	3	0.680937	0.0706746	3	0.156481	0.226298	3	0.142261	0.224572	3
	FOXA2	1	0	3	0.31394	0.261108	3	0.414206	0.288221	3	0.429529	0.365901	3
	NOTCH1	1	0	3	0.428514	0.369144	3	0.373447	0.338846	3	0.26687	0.246633	3
	GJB1	1	0	3	0.386373	0.384999	3	0.390152	0.32349	3	0.384996	0.443854	3
Fig. 7C		Control			VP			S3I-201			VP + S3I-201
		MEAN	SD	N	MEAN	SD	N	MEAN	SD	N	MEAN	SD	N
	CXCL2	1	0	3	0.116538	0.157519	3	0.277864	0.417701	3	0.134362	0.208053	3
	CXCL3	1	0	3	0.235789	0.374572	3	0.230416	0.356467	3	0.122999	0.18087	3
	CXCL5	1	0	3	0.269944	0.458516	3	0.295021	0.488674	3	0.146407	0.230174	3
	CXCL10	1	0	3	0.251174	0.427916	3	0.208615	0.349383	3	0.11021	0.181377	3

## Sheet: Fig.8
Fig. 8B
		MB49_Sh ct	MB49_Sh 74	MB49_Sh 77
	Mean	60.64	14.4	13.35
	Std. Deviation	7.268	1.2	0.9716
	Number of values	16	16	16
Fig. 8C		YAP1Sh ct (1:2000)	YAP1Sh ct (1:4000)	YAP1Sh74 (1:2000)	YAP1_Sh 74(1:4000)	YAP1_Sh 77(1:2000)	YAP1_Sh 77(1:4000)
	Mean	84.22	76.34	26.96	26.37	33.41	25.88
	Std. Deviation	11.97	2.994	1.487	2.106	6.688	2.366
	Number of values	6	6	6	6	6	6
Fig. 8D		MB49_Control	MB49_VP	UPPL1595_Control	UPPL1595_VP	BBN975_Control	BBN975_VP
	Mean	68.67	14.29	75.83	13.42	69	25.13
	Std. Deviation	7.353	1.109	6.909	1.234	12.49	2.168
	Number of values	3	3	3	3	3	3
Fig. 8E		BFTC 905_sh Ct	BFTC 905_sh C26	BFTC 905_sh C29	T24_sh ct	T24_sh C3	T24_sh C6	BFTC 909 LV_ct	BFTC 909 LV_C6	BFTC 909 LV_C19
	Mean	55.89	24.47	27.03	65.83	32.23	34.64	53.17	78.3	74.77
	Std. Deviation	5.584	4.452	6.352	4.6	2.369	2.406	5.398	5.047	5.691
	Number of values	8	8	8	8	8	8	8	8	8
Fig. 8F		BFTC 905_C	BFTC 905_T	T24_C	T24_T	BFTC 909_C	BFTC 909_T
	Mean	64.27	38.84	72.26	26.99	71.29	22.73
	Std. Deviation	5.805	5.503	5.651	3.63	13.58	2.378
	Number of values	8	8	8	8	8	8
Fig. 8I		MB49_Sh ct	MB49_Sh 74	MB49_Sh 77
	Mean	1.396	0.5647	0.3992
	Std. Deviation	0.2079	0.06485	0.1193
	Number of values	6	6	6
Fig. 8J		MB49_Control	MB49_VP	UPPL1595_Control	UPPL1595_VP	BBN975_Control	BBN975_VP
	Mean	1.517	0.6201	1.352	0.4468	1.544	0.4374
	Std. Deviation	0.4352	0.1821	0.1687	0.06016	0.6742	0.1113
	Number of values	6	6	6	6	6	6
Fig. 8K
		BFTC 905_Sh Ct	BFTC 905_Sh C26	T24_Sh ct	T24_Sh C3	BFTC 909 LV_ct	BFTC 909 LV_C19
	Mean	0.8963	0.1961	1.033	0.3772	1.125	1.161
	Std. Deviation	0.09958	0.1022	0.1005	0.1127	0.03177	0.1479
	Number of values	6	6	6	6	6	6
Fig. 8L
		BFTC 905_C	BFTC 905_T	T24_C	T24_T
	Mean	1.2	0.4852	1.058	0.2772
	Std. Deviation	0.109	0.2172	0.1144	0.1511
	Number of values	6	6	6	6

## Sheet: Fig.9
Fig. 9B
		WT			Sh-74			Sh-77			WT-Sh74			WT-Sh77
		Mean	SD	N	Mean	SD	N	Mean	SD	N	Mean	SD	N	Mean	SD	N
	7	37.9109	8.82273	3	2.00454	1.4225	3	0.751441	0.119716	3	3.43464	1.61401	3	8.03257	6.94644	3
	11	154.64	58.0967	3	8.19253	2.2057	3	5.67642	2.7961	3	15.4401	5.81385	3	34.8592	23.074	3
	14	389.777	83.2878	3	21.9938	5.57763	3	11.9261	6.37231	3	23.7916	5.24822	3	56.6365	18.7162	3
	18	629.241	74.6407	3	56.2959	12.8151	3	60.9247	31.8863	3	69.0871	28.8323	3	114.671	15.085	3
	21	1071.04	206.038	3	96.8365	31.4409	3	68.4599	22.0148	3	69.5017	14.0889	3	148.583	35.3217	3
Fig. 9C		WT			Sh-74			Sh-77			WT-Sh74			WT-Sh77
		Mean	SD	N	Mean	SD	N	Mean	SD	N	Mean	SD	N	Mean	SD	N
	Mass (g)	1.3	0.163299	3	0.266667	0.0471405	3	0.166667	0.0471405	3	0.133333	0.0471405	3	0.266667	0.0471405	3

## Sheet: Fig.10
Fig. 10A
		MB49 YAP1 Sh-Ct			MB49 YAP1 Sh-74			MB49 YAP1 Sh-77			T-MB49 YAP1 Sh-Ct			T-MB49 YAP1 Sh-74			T-YMB49 YAP1 Sh-77
		Mean	SD	N	Mean	SD	N	Mean	SD	N	Mean	SD	N	Mean	SD	N	Mean	SD	N
	5	32.4652	10.1103	6	4.74536	2.15225	6	5.51603	2.05155	5	18.5262	7.63718	6	3.61423	2.7757	6	2.82633	2.1211	5
	7	42.3642	20.2534	6	7.55482	2.75704	6	8.30311	2.47417	5	31.5505	10.7081	6	11.3797	3.13874	6	14.1112	5.57979	5
	10	129.076	38.163	6	26.1928	5.00552	6	22.3756	1.80219	5	45.0893	14.7093	6	28.8238	5.80579	6	19.6711	8.29404	5
	12	260.214	88.5811	6	42.6243	12.3229	6	31.419	8.09624	5	55.9911	20.9195	6	19.4739	4.92723	6	16.0478	5.82909	5
	14	372.516	87.5193	6	42.9377	17.7831	6	43.5205	10.5607	5	91.577	39.3039	6	14.3479	4.62456	6	13.757	3.7823	5
	17	610.28	47.156	6	55.6501	23.7494	6	54.2659	19.1736	5	176.856	82.277	6	12.5665	4.16119	6	12.6929	8.29107	5
	19	781.635	98.4431	6	73.6714	28.9683	6	107.141	33.2484	5	313.486	112.745	6	10.7112	2.11639	6	8.32731	5.14144	5
	21	1060.57	100.055	6	103.919	25.1887	6	154.425	27.3806	5	519.708	159.787	6	4.95641	2.23364	6	6.15652	3.26592	5
	24				106.49	31.7053	6	113.593	19.1957	5	765.738	99.7557	6	2.38863	1.67135	6	2.8948	1.28554	5
Fig. 10B
		DMSO			IgG			VP			anti PD-L1			VP + anti PD-L1
		Mean	SD	N	Mean	SD	N	Mean	SD	N	Mean	SD	N	Mean	SD	N
	5	17.6524	5.56771	5	20.8834	3.40207	5	25.7159	4.53503	5	21.8883	7.71406	5	20.776	1.57631	5
	8	69.6224	17.5672	5	54.9264	11.7845	5	51.0984	6.09907	5	47.0053	6.81508	5	34.5616	5.58298	5
	10	116.208	19.1069	5	98.162	21.7696	5	30.5945	7.35695	5	44.3645	11.7456	5	18.9722	3.86288	5
	12	209.968	47.0801	5	198.941	4.50072	5	20.615	6.63703	5	63.6636	29.9597	5	11.3098	4.20196	5
	15	288.546	83.5652	5	300.735	28.1819	5	25.4897	11.1141	5	90.8917	27.4121	5	8.68066	2.38338	5
	17	462.48	112.18	5	539.406	126.602	5	38.4465	14.4648	5	95.415	22.3502	5	11.9364	3.17959	5
	19	573.931	149.906	5	681.343	191.387	5	59.9157	21.2099	5	135.526	47.5285	5	6.41329	1.94811	5
	22	834.357	219.144	5	926.272	254.242	5	110.098	77.2421	5	205.075	64.0873	5	3.92992	1.16664	5
	24	1183.81	376.698	5	1205.41	291.819	5	131.382	33.4763	5	217.988	68.9322	5	1.59114	1.55821	5
	26				1462.19	246.101	5	178.504	73.4653	5	257.616	59.3169	5	1.06555	1.07278	5
	29							190.764	46.1832	5	304.332	29.6327	5	1.59823	1.83646	5
Fig. 10E				DMSO			IgG			VP			anti PD-L1			VP + anti PD-L1
				Mean	SD	N	Mean	SD	N	Mean	SD	N	Mean	SD	N	Mean	SD	N
		Il-6		1	0	3	1.01251	0.204694	3	0.481086	0.143838	3	0.569253	0.169123	3	0.455678	0.262509	3
		SOX2		1	0	3	1.24001	0.354043	3	0.677764	0.146837	3	0.944438	0.396604	3	0.465567	0.0872377	3
		ALDH2		1	0	3	1.15253	0.103961	3	0.601269	0.226527	3	0.808475	0.135767	3	0.348428	0.15957	3
		FOXA2		1	0	3	1.05733	0.109978	3	0.635238	0.138608	3	0.948793	0.101582	3	0.613821	0.145889	3
Fig. 10F				DMSO			IgG			VP			anti PD-L1			VP + anti PD-L1
				Mean	SD	N	Mean	SD	N	Mean	SD	N	Mean	SD	N	Mean	SD	N
		CXCL10		1	0	3	0.941198	0.13297	3	0.626154	0.0872244	3	0.744716	0.100627	3	0.644275	0.0526434	3
		CXCL2		1	0	3	1.25338	0.368145	3	0.686438	0.085492	3	1.0374	0.335551	3	0.541079	0.0619875	3
		CXCL3		1	0	3	1.08495	0.0150447	3	0.703445	0.119798	3	0.843638	0.0934302	3	0.605717	0.0637161	3
		CXCL5		1	0	3	1.09905	0.0913799	3	0.596219	0.0145853	3	0.92814	0.131228	3	0.676847	0.0753635	3
Fig. 10G				DMSO			IgG			VP			anti PD-L1			VP + anti PD-L1
				Mean	SD	N	Mean	SD	N	Mean	SD	N	Mean	SD	N	Mean	SD	N
		H2Ab		1	0	3	1.05	0.155714	3	1.91067	0.491131	3	1.53567	0.470946	3	1.9685	0.297692	2
		CD80		1	0	3	0.91	0.16273	3	1.325	0.078543	3	1.20267	0.248035	3	1.61967	0.253295	3
		H2K		1	0	3	0.917566	0.0261227	3	1.55182	0.196585	3	0.961516	0.0728928	3	1.9387	0.134087	3
Fig. 10H
				DMSO			IgG			VP			anti PD-L1			VP + anti PD-L1
				Mean	SD	N	Mean	SD	N	Mean	SD	N	Mean	SD	N	Mean	SD	N
		DECR1		1	0	3	0.994333	0.205456	3	0.643667	0.155725	3	1.03467	0.236246	3	0.583	0.250593	3
		CD47		1	0	3	1.14167	0.239066	3	0.573333	0.193756	3	0.841	0.0870172	3	0.602	0.276729	3
		PTGS1		1	0	3	1.076	0.134443	3	0.507667	0.00351188	3	0.700333	0.150421	3	0.404333	0.0397157	3
		WNT4		1	0	3	1.066	0.186805	3	0.707333	0.237868	3	0.644	0.205254	3	0.632667	0.164604	3
		NLRP1		1	0	3	0.905667	0.107621	3	0.472667	0.213956	3	0.809667	0.13091	3	0.561	0.237632	3
		CCL20		1	0	3	0.924	0.220882	3	0.717333	0.0829719	3	0.900667	0.0607975	3	0.817333	0.0575702	3
		PTGS2		1	0	3	0.846	0.209292	3	0.708	0.0777882	3	0.758667	0.212524	3	0.581	0.23933	3
		KRT80		1	0	3	1.219	0.391777	3	1.706	0.502919	3	1.524	0.279048	3	2.13433	0.749707	3
		GLYR1		1	0	3	0.950333	0.126211	3	2.30867	0.222716	3	1.70567	0.331515	3	2.61067	0.125914	3
		PXPM2		1	0	3	0.919333	0.201312	3	2.14233	0.517974	3	0.999333	0.364659	3	1.70167	0.885732	3
		KRT13		1	0	3	0.911667	0.269938	3	1.74267	0.291764	3	1.214	0.142524	3	2.71767	0.581442	3
		KAT14		1	0	3	1.201	0.318086	3	2.056	0.14401	3	1.11433	0.228264	3	1.712	0.423182	3

[truncated: 9 more sheets: Fig. S1, Fig. S2, Fig. S3, Fig. S4, Fig. S5, Fig. S6, Fig. S7, Fig. S8, Fig. S9]
